# Supplementary material for: Asexuality Associated with Marked Genomic Expansion of Tandemly Repeated rRNA and Histone Genes
Source: Mol Biol Evol. 2021 Apr 22;38(9):3581–92. doi: 10.1093/molbev/msab121 (PMC8382920; doi:10.1093/molbev/msab121)
Supplement: msab121_Supplementary_Data [file msab121_supplementary_data.zip]

Archive with 2 entries (2 files):
- McElroy_et_al_Supp_MBE_fina_4-19-21.docx
- Supplemental_Tables_S1-S2.xlsx
