# Supplementary material for: Asexuality Associated with Marked Genomic Expansion of Tandemly Repeated rRNA and Histone Genes
Source: Mol Biol Evol. 2021 Apr 22;38(9):3581–92. doi: 10.1093/molbev/msab121 (PMC8382920; doi:10.1093/molbev/msab121)
Supplement: msab121_Supplementary_Data [file msab121_supplementary_data.zip › Supplemental_Tables_S1-S2.xlsx]

## Sheet: Table S1
Table S1. Sequencing information for P. antipodarum and P. estuarinus
Lake/Water body	Sample Name	NCBI BioSample	Ploidy	Sequencing platform	Library prep	Run information	Median insert size	Read pairs
Kaniere	Kaniere 01	SAMN18520378	3	Illumina HiSeq	Illumina Nextera	2x100 paired-end	213	18814305
Waikaremoana	Waikaremoana 01	SAMN18520379	3	Illumina HiSeq	Illumina Nextera	2x100 paired-end	226	23571583
Alexandrina	Alex Yellow	SAMN18520380	2	Illumina HiSeq	Illumina TruSeq DNA PCR-free	2x100 paired-end	542	67495651
Brunner	Brunner (B)5	SAMN18520381	3	Illumina HiSeq	KAPA Hyper	2x100 paired-end	245	23696404
Gunn	Gunn 01	SAMN18520382	4	Illumina HiSeq	KAPA Hyper	2x100 paired-end	245	24495778
South Mavora	Mavora 10	SAMN18520383	3	Illumina HiSeq	KAPA Hyper	2x100 paired-end	291	54285394
Poerua	Poerua 72	SAMN18520384	4	Illumina HiSeq	KAPA Hyper	2x100 paired-end	247	30123233
Alexandrina	Alexandrina 36	SAMN18520385	3	Illumina HiSeq	KAPA HyperPlus	2x125 paired-end	323	25735132
Poerua	Poerua 92	SAMN18520386	3	Illumina HiSeq	KAPA HyperPlus	2x125 paired-end	333	22777913
Taupo	Taupo 1	SAMN18520387	3	Illumina HiSeq	KAPA HyperPlus	2x125 paired-end	346	20994378
Kaniere	Kaniere 4	SAMN18520393	2	Illumina HiSeq	KAPA HyperPlus	2x100 paired-end	279	52128375
Paringa	Paringa 14	SAMN18520399	2	Illumina HiSeq	KAPA HyperPlus	2x100 paired-end	294	47987325
Ashley River Estuary	P. estuarinus	SAMN18520416	2	Illumina HiSeq	KAPA HyperPlus	2x125 paired-end	210	41652259
Brunner	Brunner 2	SAMN18520388	2	Illumina HiSeq	KAPA HyperPlus	2x125 paired-end	260	41580602
Grasmere	Grasmere 15	SAMN18520389	2	Illumina HiSeq	KAPA HyperPlus	2x125 paired-end	261	42114894
Grasmere	Grasmere 6	SAMN18520390	3	Illumina HiSeq	KAPA HyperPlus	2x125 paired-end	301	41685686
Grasmere	Grasmere 12	SAMN18520391	4	Illumina HiSeq	KAPA HyperPlus	2x125 paired-end	247	43629525
Haupiri	Haupiri 14	SAMN18520392	2	Illumina HiSeq	KAPA HyperPlus	2x125 paired-end	250	35141252
Lady	Lady 1	SAMN18520394	2	Illumina HiSeq	KAPA HyperPlus	2x125 paired-end	267	42052336
Mapourika	Mapourika 2	SAMN18520395	2	Illumina HiSeq	KAPA HyperPlus	2x125 paired-end	259	45247078
Mapourika	Mapourika 7	SAMN18520396	3	Illumina HiSeq	KAPA HyperPlus	2x125 paired-end	270	44186661
Mapourika	Mapourika 5	SAMN18520397	4	Illumina HiSeq	KAPA HyperPlus	2x125 paired-end	280	41094626
South Mavora	Mavora 35	SAMN18520398	2	Illumina HiSeq	KAPA HyperPlus	2x125 paired-end	270	44643717
Paringa	Paringa 7	SAMN18520400	3	Illumina HiSeq	KAPA HyperPlus	2x125 paired-end	258	37977123
Rotoiti	Rotoiti 13	SAMN18520401	4	Illumina HiSeq	KAPA HyperPlus	2x125 paired-end	306	34030776
Rotoroa	Rotoroa 3	SAMN18520402	3	Illumina HiSeq	KAPA HyperPlus	2x125 paired-end	306	38297560
Grasmere	GR16_198	SAMN18520403	3	Illumina Novaseq	KAPA HyperPrep	2x150 paired end	312	52967129
Grasmere	GR16_341	SAMN18520404	3	Illumina Novaseq	KAPA HyperPrep	2x150 paired end	320	43852479
Grasmere	GR16_422	SAMN18520405	3	Illumina Novaseq	KAPA HyperPrep	2x150 paired end	346	45079575
Grasmere	GR16_594	SAMN18520406	3	Illumina Novaseq	KAPA HyperPrep	2x150 paired end	295	43177793
Grasmere	GR18_044	SAMN18520407	3	Illumina Novaseq	KAPA HyperPrep	2x150 paired end	373	50485711
Grasmere	GR18_066	SAMN18520408	3	Illumina Novaseq	KAPA HyperPrep	2x150 paired end	343	34482314
Haupiri	HP16_121	SAMN18520409	3	Illumina Novaseq	KAPA HyperPrep	2x150 paired end	263	49729762
Haupiri	HP16_272	SAMN18520410	3	Illumina Novaseq	KAPA HyperPrep	2x150 paired end	321	48281830
Haupiri	HP16_309	SAMN18520411	3	Illumina Novaseq	KAPA HyperPrep	2x150 paired end	229	57039601
Haupiri	HP16_406	SAMN18520412	3	Illumina Novaseq	KAPA HyperPrep	2x150 paired end	335	50460019
Haupiri	HP16_569	SAMN18520413	3	Illumina Novaseq	KAPA HyperPrep	2x150 paired end	308	51330203
Haupiri	HP18_087	SAMN18520414	3	Illumina Novaseq	KAPA HyperPrep	2x150 paired end	470	26612039
Ianthe	IBF	SAMN18520415	2	Illumina Novaseq	KAPA HyperPrep	2x150 paired end	265	52636844
Samples are sorted by sequencing run, alternating white/gray background represent separate sequencing runs. Median insert sized measured with picard tools version 2.18.14

## Sheet: Table S2
Table S2. BLAST results for rRNA and histone genes in P. antipodarum draft genome assembly
qseqid	qlen	sseqid	slen	qframe	qstart	qend	sframe	sstart	send	evalue	bitscore	pident	nident	length
Histone_H2B	369	scaffold105	1408923	1	1	369	-1	29271	28903	0	654	98.645	364	369
Histone_H2A	390	scaffold105	1408923	1	1	390	1	29537	29933	3.29e-163	577	93.317	377	404
28S_rRNA	3661	scaffold105	1408923	1	2297	3661	-1	32371	30928	0	1895	91.316	1325	1451
28S_rRNA	3661	scaffold139	1166731	1	3388	3661	-1	149539	149271	4.54e-116	424	94.928	262	276
28S_rRNA	3661	scaffold139	1166731	1	2888	3314	-1	149968	149539	0	736	97.674	420	430
18S_rRNA	1825	scaffold139	1166731	1	1129	1481	-1	150317	149965	1.23e-178	630	98.867	349	353
Histone_H4	312	scaffold139	1166731	1	40	312	1	155576	155846	2.09e-134	481	98.535	269	273
Histone_H3	411	scaffold139	1166731	1	13	411	-1	156882	156484	0	704	98.496	393	399
28S_rRNA	3661	scaffold168	1030253	1	1433	1599	-1	196550	196381	3.8e-62	244	92.982	159	171
28S_rRNA	3661	scaffold178	951945	1	1	1518	-1	590965	589450	0	2769	99.605	1513	1519
5.8S_rRNA	154	scaffold178	951945	1	1	154	-1	591456	591303	7.89e-76	285	100	154	154
18S_rRNA	1825	scaffold178	951945	1	28	1825	-1	593708	591911	0	3282	99.611	1791	1798
Histone_H4	312	scaffold18	2766925	1	1	312	-1	72729	72418	2.59e-163	577	100	312	312
5S_rRNA	115	scaffold18	2766925	1	1	115	1	73231	73345	2.65e-54	213	100	115	115
18S_rRNA	1825	scaffold18	2766925	1	1	1825	1	75063	76891	0	3319	99.454	1820	1830
5.8S_rRNA	154	scaffold18	2766925	1	1	154	1	77347	77500	7.89e-76	285	100	154	154
28S_rRNA	3661	scaffold18	2766925	1	1	3661	1	77841	81505	0	6682	99.591	3653	3668
Histone_H2A	390	scaffold18	2766925	1	1	390	-1	84199	83810	0	710	99.487	388	390
Histone_H2B	369	scaffold18	2766925	1	1	369	1	84462	84830	0	665	99.187	366	369
Histone_H3	411	scaffold18	2766925	1	1	411	1	85852	86262	0	743	99.27	408	411
Histone_H4	312	scaffold18	2766925	1	1	312	-1	89027	88716	2.59e-163	577	100	312	312
5S_rRNA	115	scaffold18	2766925	1	1	115	1	89525	89639	2.65e-54	213	100	115	115
18S_rRNA	1825	scaffold18	2766925	1	1	1825	1	91335	93163	0	3319	99.454	1820	1830
5.8S_rRNA	154	scaffold18	2766925	1	1	154	1	93619	93772	7.89e-76	285	100	154	154
28S_rRNA	3661	scaffold18	2766925	1	1	3661	1	94113	97775	0	6685	99.618	3652	3666
Histone_H2A	390	scaffold18	2766925	1	1	390	-1	102512	102123	0	710	99.487	388	390
Histone_H2B	369	scaffold18	2766925	1	1	369	1	102774	103142	0	682	100	369	369
Histone_H3	411	scaffold18	2766925	1	1	411	1	104211	104621	0	743	99.27	408	411
Histone_H4	312	scaffold18	2766925	1	1	312	-1	105816	105505	2.59e-163	577	100	312	312
5S_rRNA	115	scaffold18	2766925	1	1	115	1	106277	106391	2.65e-54	213	100	115	115
18S_rRNA	1825	scaffold18	2766925	1	1	1825	1	108120	109946	0	3362	99.891	1825	1827
5.8S_rRNA	154	scaffold18	2766925	1	1	154	1	110400	110553	7.89e-76	285	100	154	154
28S_rRNA	3661	scaffold18	2766925	1	1	3661	1	110891	114551	0	6673	99.563	3648	3664
Histone_H2A	390	scaffold18	2766925	1	1	390	-1	119455	119066	0	710	99.487	388	390
Histone_H2B	369	scaffold18	2766925	1	1	369	1	119718	120086	0	654	98.645	364	369
Histone_H3	411	scaffold18	2766925	1	1	411	1	121126	121536	0	749	99.513	409	411
Histone_H4	312	scaffold18	2766925	1	1	312	-1	122832	122521	1.2e-161	571	99.679	311	312
5S_rRNA	115	scaffold18	2766925	1	1	115	1	123318	123432	2.65e-54	213	100	115	115
18S_rRNA	1825	scaffold18	2766925	1	1	1825	1	125114	126941	0	3323	99.508	1819	1828
5.8S_rRNA	154	scaffold18	2766925	1	1	154	1	127393	127546	7.89e-76	285	100	154	154
28S_rRNA	3661	scaffold18	2766925	1	1	3661	1	127884	131546	0	6674	99.564	3650	3666
Histone_H2A	390	scaffold18	2766925	1	1	390	-1	137224	136835	0	710	99.487	388	390
Histone_H2B	369	scaffold18	2766925	1	1	369	1	137487	137855	0	654	98.645	364	369
Histone_H3	411	scaffold18	2766925	1	1	411	1	138897	139307	0	754	99.757	410	411
Histone_H4	312	scaffold18	2766925	1	1	312	-1	140618	140307	1.2e-161	571	99.679	311	312
5S_rRNA	115	scaffold18	2766925	1	1	115	1	141121	141235	2.65e-54	213	100	115	115
18S_rRNA	1825	scaffold18	2766925	1	1	1825	1	142852	144679	0	3323	99.508	1819	1828
5.8S_rRNA	154	scaffold18	2766925	1	1	154	1	145133	145286	7.89e-76	285	100	154	154
28S_rRNA	3661	scaffold18	2766925	1	1	3661	1	145627	149290	0	6730	99.836	3658	3664
Histone_H2A	390	scaffold18	2766925	1	1	390	-1	153822	153433	0	704	99.231	387	390
Histone_H2B	369	scaffold18	2766925	1	1	369	1	154087	154455	0	643	98.103	362	369
Histone_H3	411	scaffold18	2766925	1	1	411	1	155196	155606	0	737	99.027	407	411
Histone_H4	312	scaffold18	2766925	1	1	312	-1	156818	156507	1.21e-156	555	98.718	308	312
28S_rRNA	3661	scaffold18	2766925	1	1497	3661	1	156849	159017	0	3952	99.585	2160	2169
Histone_H2A	390	scaffold18	2766925	1	1	390	-1	161209	160820	0	715	99.744	389	390
Histone_H2B	369	scaffold18	2766925	1	1	369	1	161471	161839	0	654	98.645	364	369
Histone_H3	411	scaffold18	2766925	1	1	411	1	162932	163342	0	754	99.757	410	411
Histone_H4	312	scaffold18	2766925	1	1	312	-1	164537	164226	1.2e-161	571	99.679	311	312
5S_rRNA	115	scaffold18	2766925	1	1	115	1	165012	165126	2.65e-54	213	100	115	115
18S_rRNA	1825	scaffold18	2766925	1	1	1825	1	166817	168642	0	3332	99.617	1819	1826
5.8S_rRNA	154	scaffold18	2766925	1	1	154	1	169095	169248	7.89e-76	285	100	154	154
28S_rRNA	3661	scaffold18	2766925	1	1	3661	1	169593	173255	0	6691	99.645	3653	3666
Histone_H2A	390	scaffold18	2766925	1	1	390	-1	176697	176308	0	710	99.487	388	390
Histone_H2B	369	scaffold18	2766925	1	1	369	1	176962	177330	0	660	98.916	365	369
Histone_H3	411	scaffold18	2766925	1	1	411	1	178376	178786	0	754	99.757	410	411
18S_rRNA	1825	scaffold18	2766925	1	1462	1825	1	179886	180249	0	673	100	364	364
5.8S_rRNA	154	scaffold18	2766925	1	1	154	1	180708	180861	7.89e-76	285	100	154	154
28S_rRNA	3661	scaffold18	2766925	1	1	3661	1	181206	184869	0	6719	99.782	3656	3664
Histone_H2A	390	scaffold18	2766925	1	1	390	-1	187190	186801	0	710	99.487	388	390
Histone_H2B	369	scaffold18	2766925	1	1	369	1	187452	187820	0	676	99.729	368	369
Histone_H3	411	scaffold18	2766925	1	1	411	1	188905	189315	0	754	99.757	410	411
Histone_H4	312	scaffold18	2766925	1	1	312	-1	190578	190267	1.2e-161	571	99.679	311	312
5S_rRNA	115	scaffold18	2766925	1	1	115	1	191063	191177	2.65e-54	213	100	115	115
18S_rRNA	1825	scaffold18	2766925	1	1	1825	1	192866	194690	0	3338	99.671	1819	1825
5.8S_rRNA	154	scaffold18	2766925	1	1	154	1	195144	195297	7.89e-76	285	100	154	154
28S_rRNA	3661	scaffold18	2766925	1	1	3661	1	195642	199304	0	6713	99.754	3655	3664
Histone_H2A	390	scaffold18	2766925	1	1	390	-1	201677	201288	0	710	99.487	388	390
Histone_H2B	369	scaffold18	2766925	1	1	369	1	201939	202307	0	676	99.729	368	369
Histone_H3	411	scaffold18	2766925	1	1	411	1	203400	203810	0	743	99.27	408	411
Histone_H4	312	scaffold18	2766925	1	1	312	-1	205045	204734	2.59e-163	577	100	312	312
5S_rRNA	115	scaffold18	2766925	1	1	115	1	205514	205628	2.65e-54	213	100	115	115
18S_rRNA	1825	scaffold18	2766925	1	1	1825	1	207337	209161	0	3338	99.671	1819	1825
5.8S_rRNA	154	scaffold18	2766925	1	1	154	1	209616	209769	7.89e-76	285	100	154	154
28S_rRNA	3661	scaffold18	2766925	1	1	3450	1	210114	213567	0	6336	99.797	3447	3454
Histone_H2A	390	scaffold18	2766925	1	1	350	-1	236655	236306	0	636	99.429	348	350
Histone_H2B	369	scaffold18	2766925	1	1	369	1	236918	237286	0	665	99.187	366	369
Histone_H3	411	scaffold18	2766925	1	1	374	1	238148	238521	0	680	99.465	372	374
18S_rRNA	1825	scaffold18	2766925	1	1	1825	1	239751	241579	0	3314	99.399	1819	1830
5.8S_rRNA	154	scaffold18	2766925	1	1	154	1	242029	242182	7.89e-76	285	100	154	154
28S_rRNA	3661	scaffold18	2766925	1	1	3661	1	242527	246191	0	6715	99.754	3656	3665
Histone_H2A	390	scaffold18	2766925	1	1	390	-1	248422	248033	0	715	99.744	389	390
Histone_H2B	369	scaffold18	2766925	1	1	369	1	248684	249052	0	654	98.645	364	369
Histone_H3	411	scaffold18	2766925	1	1	411	1	250129	250539	0	749	99.513	409	411
Histone_H4	312	scaffold18	2766925	1	1	312	-1	251757	251446	1.2e-161	571	99.679	311	312
5S_rRNA	115	scaffold18	2766925	1	1	115	1	252233	252347	2.65e-54	213	100	115	115
18S_rRNA	1825	scaffold18	2766925	1	1	1825	1	254003	255831	0	3314	99.399	1819	1830
5.8S_rRNA	154	scaffold18	2766925	1	1	154	1	256285	256438	7.89e-76	285	100	154	154
28S_rRNA	3661	scaffold18	2766925	1	1	3661	1	256783	260447	0	6709	99.727	3655	3665
Histone_H2A	390	scaffold18	2766925	1	1	390	-1	262757	262368	0	710	99.487	388	390
Histone_H2B	369	scaffold18	2766925	1	1	369	1	263019	263387	0	654	98.645	364	369
Histone_H3	411	scaffold18	2766925	1	1	411	1	264487	264897	0	749	99.513	409	411
Histone_H4	312	scaffold18	2766925	1	1	312	-1	266073	265762	1.2e-161	571	99.679	311	312
5S_rRNA	115	scaffold18	2766925	1	1	115	1	266545	266659	2.65e-54	213	100	115	115
18S_rRNA	1825	scaffold18	2766925	1	1	1825	1	268317	270145	0	3314	99.399	1819	1830
5.8S_rRNA	154	scaffold18	2766925	1	1	154	1	270599	270752	7.89e-76	285	100	154	154
28S_rRNA	3661	scaffold18	2766925	1	1	3661	1	271097	274761	0	6709	99.727	3655	3665
Histone_H2A	390	scaffold18	2766925	1	1	390	-1	277089	276700	0	710	99.487	388	390
Histone_H2B	369	scaffold18	2766925	1	1	369	1	277352	277720	0	665	99.187	366	369
Histone_H3	411	scaffold18	2766925	1	1	125	1	278829	278953	3.13e-59	231	100	125	125
28S_rRNA	3661	scaffold20	2779364	1	1	3661	-1	655821	652160	0	6706	99.727	3655	3665
5.8S_rRNA	154	scaffold20	2779364	1	1	154	-1	656319	656166	7.89e-76	285	100	154	154
18S_rRNA	1825	scaffold20	2779364	1	1	1825	-1	658597	656773	0	3338	99.671	1819	1825
5S_rRNA	115	scaffold20	2779364	1	1	115	-1	660401	660287	2.65e-54	213	100	115	115
Histone_H4	312	scaffold20	2779364	1	1	312	1	660899	661210	2.59e-163	577	100	312	312
Histone_H3	411	scaffold20	2779364	1	1	411	-1	663020	662610	0	754	99.757	410	411
Histone_H2B	369	scaffold20	2779364	1	1	369	-1	664419	664051	0	665	99.187	366	369
Histone_H2A	390	scaffold20	2779364	1	1	390	1	664681	665070	0	710	99.487	388	390
28S_rRNA	3661	scaffold20	2779364	1	1	3661	-1	670392	666729	0	6730	99.836	3658	3664
5.8S_rRNA	154	scaffold20	2779364	1	1	154	-1	670890	670737	7.89e-76	285	100	154	154
18S_rRNA	1825	scaffold20	2779364	1	1	1825	-1	673173	671347	0	3362	99.891	1825	1827
5S_rRNA	115	scaffold20	2779364	1	1	115	-1	674966	674852	2.65e-54	213	100	115	115
Histone_H4	312	scaffold20	2779364	1	1	312	1	675468	675779	2.59e-163	577	100	312	312
Histone_H3	411	scaffold20	2779364	1	1	411	-1	677616	677206	0	754	99.757	410	411
Histone_H2B	369	scaffold20	2779364	1	1	369	-1	678905	678537	0	665	99.187	366	369
Histone_H2A	390	scaffold20	2779364	1	1	390	1	679168	679557	0	710	99.487	388	390
28S_rRNA	3661	scaffold20	2779364	1	1	3661	-1	684837	681174	0	6724	99.809	3657	3664
5.8S_rRNA	154	scaffold20	2779364	1	1	154	-1	685335	685182	7.89e-76	285	100	154	154
18S_rRNA	1825	scaffold20	2779364	1	1	1825	-1	687618	685792	0	3362	99.891	1825	1827
Histone_H3	411	scaffold20	2779364	1	1	411	-1	689674	689264	0	682	96.627	401	415
Histone_H2B	369	scaffold20	2779364	1	1	369	-1	691145	690776	0	676	99.73	369	370
Histone_H2A	390	scaffold20	2779364	1	1	390	1	691408	691802	0	652	96.717	383	396
28S_rRNA	3661	scaffold214	815427	1	451	785	1	510837	511166	5.88e-115	420	89.552	300	335
Histone_H2B	369	scaffold222	793608	1	167	369	-1	461593	461392	4.46e-87	324	95.567	194	203
Histone_H3	411	scaffold248	720914	1	1	411	-1	450692	450282	0	737	99.027	407	411
18S_rRNA	1825	scaffold278	628952	1	575	991	-1	288777	288396	1.7e-132	477	88.756	371	418
18S_rRNA	1825	scaffold278	628952	1	146	991	-1	315557	314727	0	1266	94.042	805	856
18S_rRNA	1825	scaffold278	628952	1	146	991	1	327666	328473	0	1118	91.355	782	856
18S_rRNA	1825	scaffold278	628952	1	550	991	-1	342368	341929	0	660	93.819	425	453
18S_rRNA	1825	scaffold278	628952	1	146	553	-1	343023	342619	9.81e-160	568	92.086	384	417
5S_rRNA	115	scaffold32	2279374	1	1	115	1	1706344	1706458	2.65e-54	213	100	115	115
Histone_H2A	390	scaffold354	464357	1	1	304	-1	347627	347324	2e-155	551	99.342	302	304
Histone_H2B	369	scaffold354	464357	1	1	369	1	347892	348260	0	660	98.916	365	369
Histone_H3	411	scaffold354	464357	1	1	411	1	349258	349668	0	743	99.27	408	411
Histone_H4	312	scaffold354	464357	1	1	312	-1	350970	350659	5.6e-160	566	99.359	310	312
5.8S_rRNA	154	scaffold424	344574	1	1	154	1	338864	339017	7.89e-76	285	100	154	154
28S_rRNA	3661	scaffold424	344574	1	1	1680	1	339361	341175	0	1836	86.277	1578	1829
28S_rRNA	3661	scaffold424	344574	1	1685	3092	1	341357	342868	0	1716	88.355	1343	1520
Histone_H3	411	scaffold424	344574	1	21	408	1	342968	343370	2.69e-164	580	93.317	377	404
Histone_H4	312	scaffold424	344574	1	116	311	-1	344533	344334	6.36e-70	267	91.176	186	204
18S_rRNA	1825	scaffold45	1979031	1	1	358	-1	1866187	1865829	9.67e-170	601	96.936	348	359
Histone_H3	411	scaffold78	1628344	1	13	245	-1	808181	807949	3.1e-64	248	85.837	200	233
Histone_H3	411	scaffold78	1628344	1	13	245	-1	851529	851297	3.1e-64	248	85.837	200	233
Histone_H3	411	scaffold80	1649049	1	144	323	1	1358204	1358381	6.53e-81	303	97.222	175	180
Histone_H4	312	scaffold9	3274624	1	1	312	1	914071	914382	2.59e-163	577	100	312	312
